# Supplementary material for: A full reference quality assessment method with fused monocular and binocular features for stereo images
Source: PeerJ Comput Sci. 2024 Jun 14;10:e2083. doi: 10.7717/peerj-cs.2083 (PMC11232619; doi:10.7717/peerj-cs.2083)
Supplement: Supplemental Information 1 [file peerj-cs-10-2083-s001.zip]

Archive with 37 entries (34 files):
- Code-MB-FRSIQA/
- Code-MB-FRSIQA/BincularFeature1.m
- Code-MB-FRSIQA/cyclopean/
- Code-MB-FRSIQA/cyclopean/cyclopean.m
- Code-MB-FRSIQA/cyclopean/ExtractGaborResponse.m
- Code-MB-FRSIQA/cyclopean/Gabor_no_DC_unit_energy_07_octave.mat
- Code-MB-FRSIQA/cyclopean/mj_computeDispCompIm.m
- Code-MB-FRSIQA/cyclopean/mj_GenMergeView.m
- Code-MB-FRSIQA/cyclopean/mj_GenMergeWEntropy.m
- Code-MB-FRSIQA/cyclopean/mj_stereo_SSIM.m
- Code-MB-FRSIQA/cyclopean/msssim.m
- Code-MB-FRSIQA/cyclopean/ssim_index_new.m
- Code-MB-FRSIQA/FeatureSIM.m
- Code-MB-FRSIQA/GradientFeature.m
- Code-MB-FRSIQA/LocalFeatureSIM.m
- Code-MB-FRSIQA/mat files/
- Code-MB-FRSIQA/mat files/3DDmosRelease.mat
- Code-MB-FRSIQA/mat files/blur.mat
- Code-MB-FRSIQA/mat files/Cdis_Cyclopean.mat
- Code-MB-FRSIQA/mat files/Cref_Cyclopean.mat
- Code-MB-FRSIQA/mat files/csdis.mat
- Code-MB-FRSIQA/mat files/csref.mat
- Code-MB-FRSIQA/mat files/data.mat
- Code-MB-FRSIQA/mat files/ff.mat
- Code-MB-FRSIQA/mat files/jp2k.mat
- Code-MB-FRSIQA/mat files/jpeg.mat
- Code-MB-FRSIQA/mat files/ref.mat
- Code-MB-FRSIQA/mat files/sdspdis.mat
- Code-MB-FRSIQA/mat files/sdspref.mat
- Code-MB-FRSIQA/mat files/wn.mat
- Code-MB-FRSIQA/MonocularFeatures.m
- Code-MB-FRSIQA/RGB_CyclopeanView.m
- Code-MB-FRSIQA/SaliencyMap.m
- Code-MB-FRSIQA/ssim_index_new.m
- Code-MB-FRSIQA/ssim_mscale_new.m
- Code-MB-FRSIQA/testphase1.m
- Code-MB-FRSIQA/testphase2.m
