# Supplementary material for: A full reference quality assessment method with fused monocular and binocular features for stereo images
Source: PeerJ Comput Sci. 2024 Jun 14;10:e2083. doi: 10.7717/peerj-cs.2083 (PMC11232619; doi:10.7717/peerj-cs.2083)
Supplement: Supplemental Information 1 [file peerj-cs-10-2083-s001.zip › Code-MB-FRSIQA/cyclopean/mj_computeDispCompIm.m]

function [ disp_comp_L ] = mj_computeDispCompIm( imL,imR,Dmap_L )

%   Generate merged view from disparity map ´ÓÊÓ²îÍ¼ÖÐÉú³ÉºÏ²¢ÊÓÍ¼

disp_comp_L=imL; % greate buffer for systhesized view ÎªºÏ³ÉÊÓÍ¼´´½¨»º³åÇø
disp_comp_L(:)=0; % reset

sz=size(imL);

for x=1:sz(1)
    for y=1:sz(2)
        idxNew = y- Dmap_L(x,y);
        idxNew = max(1,idxNew);
        idxNew = min(sz(2)-1,idxNew);
        disp_comp_L(x,y)= (idxNew- floor(idxNew))*imR(x,floor(idxNew)+1)+(floor(idxNew)+1-idxNew)*imR(x,floor(idxNew)); % interpolated between pixels
    end
end

end
