# Supplementary material for: A full reference quality assessment method with fused monocular and binocular features for stereo images
Source: PeerJ Comput Sci. 2024 Jun 14;10:e2083. doi: 10.7717/peerj-cs.2083 (PMC11232619; doi:10.7717/peerj-cs.2083)
Supplement: Supplemental Information 1 [file peerj-cs-10-2083-s001.zip › Code-MB-FRSIQA/cyclopean/mj_GenMergeWEntropy.m]

function [ M_L ] = mj_GenMergeWEntropy( imL,imR,EN_L,EN_R )

%   Generate merged view from L, shifted_L, and their entropy map

    % normalized 
    minT = min(min(EN_L(:)),min(EN_R(:)));
    maxT = max(max(EN_L(:)),max(EN_R(:)));
    
     EN_L=EN_L-minT;
     EN_R=EN_R-minT;
     EN_L=EN_L+0.01; %%% avoid 0
     EN_R=EN_R+0.01; %%%avoid 0
    EN_Sum=EN_L+EN_R;
   

    EN_L = EN_L./EN_Sum;
    EN_R = EN_R./EN_Sum;    


    M_L=(double(imL).*EN_L+double(imR).*EN_R);
    
end
