# Supplementary material for: A full reference quality assessment method with fused monocular and binocular features for stereo images
Source: PeerJ Comput Sci. 2024 Jun 14;10:e2083. doi: 10.7717/peerj-cs.2083 (PMC11232619; doi:10.7717/peerj-cs.2083)
Supplement: Supplemental Information 1 [file peerj-cs-10-2083-s001.zip › Code-MB-FRSIQA/cyclopean/msssim.m]

function overall_mssim = msssim(img1, img2, K, win, level, weight, method)

% Multi-scale Structural Similarity Index (MS-SSIM)
% Z. Wang, E. P. Simoncelli and A. C. Bovik, "Multi-scale structural similarity
% for image quality assessment," Invited Paper, IEEE Asilomar Conference on
% Signals, Systems and Computers, Nov. 2003

if (nargin < 2 || nargin > 7)
   overall_mssim = -Inf;
   return;
end

if (~exist('K'))
   K = [0.01 0.03];
end

if (~exist('win'))
   win = fspecial('gaussian', 11, 1.5);
end

if (~exist('level'))
   level = 5;
end

if (~exist('weight'))
   weight = [0.0448 0.2856 0.3001 0.2363 0.1333];
end

if (~exist('method'))
   method = 'product';
end

if (size(img1) ~= size(img2))
   overall_mssim = -Inf;
   return;
end

[M N] = size(img1);
if ((M < 11) || (N < 11))
   overall_mssim = -Inf;
   return
end

if (length(K) ~= 2)
   overall_mssim = -Inf;
   return;
end

if (K(1) < 0 || K(2) < 0)
   overall_mssim = -Inf;
   return;
end
  
[H W] = size(win);

if ((H*W)<4 || (H>M) || (W>N))
   overall_mssim = -Inf;
   return;
end
   
if (level < 1)
   overall_mssim = -Inf;
   return
end


min_img_width = min(M, N)/(2^(level-1));
max_win_width = max(H, W);
if (min_img_width < max_win_width)
   overall_mssim = -Inf;
   return;
end

if (length(weight) ~= level || sum(weight) == 0)
   overall_mssim = -Inf;
   return;
end

if (method ~= 'wtd_sum' & method ~= 'product')
   overall_mssim = -Inf;
   return;
end

downsample_filter = ones(2)./4;
im1 = double(img1);
im2 = double(img2);
for l = 1:level
   [mssim_array(l) ssim_map_array{l} mcs_array(l) cs_map_array{l}] = ssim_index_new(im1, im2, K, win);
%   [M N] = size(im1);
   filtered_im1 = imfilter(im1, downsample_filter, 'symmetric', 'same');
   filtered_im2 = imfilter(im2, downsample_filter, 'symmetric', 'same');
   clear im1, im2;
   im1 = filtered_im1(1:2:end, 1:2:end);
   im2 = filtered_im2(1:2:end, 1:2:end);
end

if (method == 'product')
%   overall_mssim = prod(mssim_array.^weight);
   overall_mssim = prod(mcs_array(1:level-1).^weight(1:level-1))*(mssim_array(level).^weight(level));
else
   weight = weight./sum(weight);
   overall_mssim = sum(mcs_array(1:level-1).*weight(1:level-1)) + mssim_array(level).*weight(level);
end
