# Supplementary material for: A full reference quality assessment method with fused monocular and binocular features for stereo images
Source: PeerJ Comput Sci. 2024 Jun 14;10:e2083. doi: 10.7717/peerj-cs.2083 (PMC11232619; doi:10.7717/peerj-cs.2083)
Supplement: Supplemental Information 1 [file peerj-cs-10-2083-s001.zip › Code-MB-FRSIQA/FeatureSIM.m]

function Q = FeatureSIM(imageRef, imageDis)

[rows, cols] = size(imageRef(:,:,1));
I1 = ones(rows, cols);
I2 = ones(rows, cols);
Q1 = ones(rows, cols);
Q2 = ones(rows, cols);

if isrgb(imageRef) %images are colorful
    Y1 = 0.299 * double(imageRef(:,:,1)) + 0.587 * double(imageRef(:,:,2)) + 0.114 * double(imageRef(:,:,3));
    Y2 = 0.299 * double(imageDis(:,:,1)) + 0.587 * double(imageDis(:,:,2)) + 0.114 * double(imageDis(:,:,3));
    I1 = 0.596 * double(imageRef(:,:,1)) - 0.274 * double(imageRef(:,:,2)) - 0.322 * double(imageRef(:,:,3));
    I2 = 0.596 * double(imageDis(:,:,1)) - 0.274 * double(imageDis(:,:,2)) - 0.322 * double(imageDis(:,:,3));
    Q1 = 0.211 * double(imageRef(:,:,1)) - 0.523 * double(imageRef(:,:,2)) + 0.312 * double(imageRef(:,:,3));
    Q2 = 0.211 * double(imageDis(:,:,1)) - 0.523 * double(imageDis(:,:,2)) + 0.312 * double(imageDis(:,:,3));
else %images are grayscale
    Y1 = imageRef;
    Y2 = imageDis;
end

Y1 = double(Y1);
Y2 = double(Y2);
%%%%%%%%%%%%%%%%%%%%%%%%%
% Download the image
%%%%%%%%%%%%%%%%%%%%%%%%%
minDimension = min(rows,cols);
F = max(1,round(minDimension / 256));
% F=1;
aveKernel = fspecial('average',F);

aveI1 = conv2(I1, aveKernel,'same');
aveI2 = conv2(I2, aveKernel,'same');
I1 = aveI1(1:F:rows,1:F:cols);
I2 = aveI2(1:F:rows,1:F:cols);

aveQ1 = conv2(Q1, aveKernel,'same');
aveQ2 = conv2(Q2, aveKernel,'same');
Q1 = aveQ1(1:F:rows,1:F:cols);
Q2 = aveQ2(1:F:rows,1:F:cols);

aveY1 = conv2(Y1, aveKernel,'same');
aveY2 = conv2(Y2, aveKernel,'same');
Y1 = aveY1(1:F:rows,1:F:cols);
Y2 = aveY2(1:F:rows,1:F:cols);

%%%%%%%%%%%%%%%%%%%%%%%%%
% Calculate the Local LP and LA maps
%%%%%%%%%%%%%%%%%%%%%%%%%
PC1 = phasecong2(Y1);
PC2 = phasecong2(Y2);

%%%%%%%%%%%%%%%%%%%%%%%%%
% Calculate the Gradient Map
%%%%%%%%%%%%%%%%%%%%%%%%%
dx = [3 0 -3; 10 0 -10;  3  0 -3]/16;
dy = [3 10 3; 0  0   0; -3 -10 -3]/16;
IxY1 = conv2(Y1, dx, 'same');     
IyY1 = conv2(Y1, dy, 'same');    
gradientMap1 = sqrt(IxY1.^2 + IyY1.^2);

IxY2 = conv2(Y2, dx, 'same');     
IyY2 = conv2(Y2, dy, 'same');    
gradientMap2 = sqrt(IxY2.^2 + IyY2.^2);

%%%%%%%%%%%%%%%%%%%%%%%%%
% Calculate the FSIM
%%%%%%%%%%%%%%%%%%%%%%%%%
T1 = 0.85;  %fixed
T2 = 160; %fixed
PCSimMatrix = (2 * PC1 .* PC2 + T1) ./ (PC1.^2 + PC2.^2 + T1);
gradientSimMatrix = (2*gradientMap1.*gradientMap2 + T2) ./(gradientMap1.^2 + gradientMap2.^2 + T2);
PCm = max(PC1, PC2);
SimMatrix = gradientSimMatrix .* PCSimMatrix .* PCm;
Q = sum(sum(SimMatrix)) / sum(sum(PCm));


return;

%%%%%%%%%%%%%%%%%%%%%%%%%%%%%%%%%%%%%%%%%%%%%%%%%%%%%%%%%%%%%%%%%%%%%%%%%%%%%%%%%%

function [ResultPC]=phasecong2(im)
% ========================================================================
% Copyright (c) 1996-2009 Peter Kovesi
% School of Computer Science & Software Engineering
% The University of Western Australia
% http://www.csse.uwa.edu.au/
% 
% Permission is hereby  granted, free of charge, to any  person obtaining a copy
% of this software and associated  documentation files (the "Software"), to deal
% in the Software without restriction, subject to the following conditions:
% 
% The above copyright notice and this permission notice shall be included in all
% copies or substantial portions of the Software.
% 
% The software is provided "as is", without warranty of any kind.
% References:
%
%     Peter Kovesi, "Image Features From Phase Congruency". Videre: A
%     Journal of Computer Vision Research. MIT Press. Volume 1, Number 3,
%     Summer 1999 http://mitpress.mit.edu/e-journals/Videre/001/v13.html

nscale          = 4;     % Number of wavelet scales.    
norient         = 4;     % Number of filter orientations.
minWaveLength   = 6;     % Wavelength of smallest scale filter.    
mult            = 2;     % Scaling factor between successive filters.    
sigmaOnf        = 0.55;  % Ratio of the standard deviation of the
                             % Gaussian describing the log Gabor filter's
                             % transfer function in the frequency domain
                             % to the filter center frequency.    
dThetaOnSigma   = 1.2;   % Ratio of angular interval between filter orientations    
                             % and the standard deviation of the angular Gaussian
                             % function used to construct filters in the
                             % freq. plane.
k               = 2.0;   % No of standard deviations of the noise
                             % energy beyond the mean at which we set the
                             % noise threshold point. 
                             % below which phase congruency values get
                             % penalized.
epsilon         = .0001;                % Used to prevent division by zero.

thetaSigma = pi/norient/dThetaOnSigma;  % Calculate the standard deviation of the
                                        % angular Gaussian function used to
                                        % construct filters in the freq. plane.

[rows,cols] = size(im);
imagefft = fft2(im);              % Fourier transform of image

zero = zeros(rows,cols);
EO = cell(nscale, norient);       % Array of convolution results.                                 

estMeanE2n = [];
ifftFilterArray = cell(1,nscale); % Array of inverse FFTs of filters

% Pre-compute some stuff to speed up filter construction

% Set up X and Y matrices with ranges normalised to +/- 0.5
% The following code adjusts things appropriately for odd and even values
% of rows and columns.
if mod(cols,2)
    xrange = [-(cols-1)/2:(cols-1)/2]/(cols-1);
else
    xrange = [-cols/2:(cols/2-1)]/cols;	
end

if mod(rows,2)
    yrange = [-(rows-1)/2:(rows-1)/2]/(rows-1);
else
    yrange = [-rows/2:(rows/2-1)]/rows;	
end

[x,y] = meshgrid(xrange, yrange);

radius = sqrt(x.^2 + y.^2);       % Matrix values contain *normalised* radius from centre.
theta = atan2(-y,x);              % Matrix values contain polar angle.
                                  % (note -ve y is used to give +ve
                                  % anti-clockwise angles)
				  
radius = ifftshift(radius);       % Quadrant shift radius and theta so that filters
theta  = ifftshift(theta);        % are constructed with 0 frequency at the corners.
radius(1,1) = 1;                  % Get rid of the 0 radius value at the 0
                                  % frequency point (now at top-left corner)
                                  % so that taking the log of the radius will 
                                  % not cause trouble.

sintheta = sin(theta);
costheta = cos(theta);
clear x; clear y; clear theta;    % save a little memory

% Filters are constructed in terms of two components.
% 1) The radial component, which controls the frequency band that the filter
%    responds to
% 2) The angular component, which controls the orientation that the filter
%    responds to.
% The two components are multiplied together to construct the overall filter.

% Construct the radial filter components...

% First construct a low-pass filter that is as large as possible, yet falls
% away to zero at the boundaries.  All log Gabor filters are multiplied by
% this to ensure no extra frequencies at the 'corners' of the FFT are
% incorporated as this seems to upset the normalisation process when
% calculating phase congrunecy.
lp = lowpassfilter([rows,cols],.45,15);   % Radius .45, 'sharpness' 15

logGabor = cell(1,nscale);

for s = 1:nscale
    wavelength = minWaveLength*mult^(s-1);
    fo = 1.0/wavelength;                  % Centre frequency of filter.
    logGabor{s} = exp((-(log(radius/fo)).^2) / (2 * log(sigmaOnf)^2));  
    logGabor{s} = logGabor{s}.*lp;        % Apply low-pass filter
    logGabor{s}(1,1) = 0;                 % Set the value at the 0 frequency point of the filter
                                          % back to zero (undo the radius fudge).
end

% Then construct the angular filter components...

spread = cell(1,norient);

for o = 1:norient
  angl = (o-1)*pi/norient;           % Filter angle.

  % For each point in the filter matrix calculate the angular distance from
  % the specified filter orientation.  To overcome the angular wrap-around
  % problem sine difference and cosine difference values are first computed
  % and then the atan2 function is used to determine angular distance.

  ds = sintheta * cos(angl) - costheta * sin(angl);    % Difference in sine.
  dc = costheta * cos(angl) + sintheta * sin(angl);    % Difference in cosine.
  dtheta = abs(atan2(ds,dc));                          % Absolute angular distance.
  spread{o} = exp((-dtheta.^2) / (2 * thetaSigma^2));  % Calculate the
                                                       % angular filter component.
end

% The main loop...
EnergyAll(rows,cols) = 0;
AnAll(rows,cols) = 0;
% pc_orient(rows,cols) = 0;
% maxpc=0;
for o = 1:norient                    % For each orientation.
  sumE_ThisOrient   = zero;          % Initialize accumulator matrices.
  sumO_ThisOrient   = zero;       
  sumAn_ThisOrient  = zero;      
  Energy            = zero;      
  for s = 1:nscale,                  % For each scale.
    filter = logGabor{s} .* spread{o};   % Multiply radial and angular
                                         % components to get the filter. 
    ifftFilt = real(ifft2(filter))*sqrt(rows*cols);  % Note rescaling to match power
    ifftFilterArray{s} = ifftFilt;                   % record ifft2 of filter
    % Convolve image with even and odd filters returning the result in EO
    EO{s,o} = ifft2(imagefft .* filter);      

    An = abs(EO{s,o});                         % Amplitude of even & odd filter response.
    sumAn_ThisOrient = sumAn_ThisOrient + An;  % Sum of amplitude responses.
    sumE_ThisOrient = sumE_ThisOrient + real(EO{s,o}); % Sum of even filter convolution results.
    sumO_ThisOrient = sumO_ThisOrient + imag(EO{s,o}); % Sum of odd filter convolution results.
    if s==1                                 % Record mean squared filter value at smallest
      EM_n = sum(sum(filter.^2));           % scale. This is used for noise estimation.
      maxAn = An;                           % Record the maximum An over all scales.
    else
      maxAn = max(maxAn, An);
    end
  end                                       % ... and process the next scale

  % Get weighted mean filter response vector, this gives the weighted mean
  % phase angle.

  XEnergy = sqrt(sumE_ThisOrient.^2 + sumO_ThisOrient.^2) + epsilon;   
  MeanE = sumE_ThisOrient ./ XEnergy; 
  MeanO = sumO_ThisOrient ./ XEnergy; 

  % Now calculate An(cos(phase_deviation) - | sin(phase_deviation)) | by
  % using dot and cross products between the weighted mean filter response
  % vector and the individual filter response vectors at each scale.  This
  % quantity is phase congruency multiplied by An, which we call energy.

  for s = 1:nscale,       
      E = real(EO{s,o}); O = imag(EO{s,o});    % Extract even and odd
                                               % convolution results.
      Energy = Energy + E.*MeanE + O.*MeanO - abs(E.*MeanO - O.*MeanE);
  end

  % ²¹³¥ÔëÉù ÎÒÃÇ¸ù¾Ý×îÐ¡³ß¶ÈµÄÄÜÁ¿Æ½·½ÏìÓ¦¹À¼ÆÔëÉù¹¦ÂÊ¡£ Èç¹ûÔëÉùÊÇ¸ßË¹ÔëÉù£¬ÔòÄÜÁ¿Æ½·½½«¾ßÓÐ¿¨·½ 2DOF pdf¡£
  % ÎÒÃÇ¼ÆËãÖÐÖµÄÜÁ¿Æ½·½ÏìÓ¦£¬ÒòÎªÕâÊÇÒ»¸öÎÈ½¡µÄÍ³¼ÆÊý¾Ý¡£
  % ÓÉ´ËÎÒÃÇ¹À¼Æ¾ùÖµ¡£ÔëÉù¹¦ÂÊµÄ¹À¼ÆÊÇÍ¨¹ý¾ù·½ÄÜÁ¿Öµ³ýÒÔ¾ù·½ÂË²¨Æ÷ÖµµÃµ½µÄ

  medianE2n = median(reshape(abs(EO{1,o}).^2,1,rows*cols));
  meanE2n = -medianE2n/log(0.5);
  estMeanE2n(o) = meanE2n;

  noisePower = meanE2n/EM_n;                       % ¹À¼ÆÔëÉù¹¦ÂÊ¡£

  % Now estimate the total energy^2 due to noise
  % Estimate for sum(An^2) + sum(Ai.*Aj.*(cphi.*cphj + sphi.*sphj))

  EstSumAn2 = zero;
  for s = 1:nscale
    EstSumAn2 = EstSumAn2 + ifftFilterArray{s}.^2;
  end

  EstSumAiAj = zero;
  for si = 1:(nscale-1)
    for sj = (si+1):nscale
      EstSumAiAj = EstSumAiAj + ifftFilterArray{si}.*ifftFilterArray{sj};
    end
  end
  sumEstSumAn2 = sum(sum(EstSumAn2));
  sumEstSumAiAj = sum(sum(EstSumAiAj));

  EstNoiseEnergy2 = 2*noisePower*sumEstSumAn2 + 4*noisePower*sumEstSumAiAj;

  tau = sqrt(EstNoiseEnergy2/2);                     % Rayleigh²ÎÊý
  EstNoiseEnergy = tau*sqrt(pi/2);                   % ÔëÉùÄÜÁ¿µÄÆÚÍûÖµ
  EstNoiseEnergySigma = sqrt( (2-pi/2)*tau^2 );

  T =  EstNoiseEnergy + k*EstNoiseEnergySigma;       % ÔëÉùãÐÖµ

  % ÉÏÃæ¼ÆËãµÄ¹À¼ÆÔëÉùÓ°Ïì½ö¶Ô PC_1 ²âÁ¿ÓÐÐ§¡£ 
  % PC_2 ´ëÊ©²»ÊÊºÏ½øÐÐÏàÍ¬µÄ·ÖÎö¡£ 
  % È»¶ø£¬¸ù¾Ý¾­Ñé£¬¶ÔÓÚ´Ë´¦Ê¹ÓÃµÄÂË²¨Æ÷²ÎÊý£¬ÔëÉùÓ°ÏìËÆºõ±»´ÖÂÔ¸ß¹ÀÁË 1.7 ±¶¡£

  T = T/1.7;        % ¹À¼ÆÔëÉùÓ°ÏìµÄ¾­ÑéÖØÐÂËõ·ÅÒÔÊÊÓ¦ PC_2 ÏàÎ»Ò»ÖÂÐÔ¶ÈÁ¿
  Energy = max(Energy - T, zero);          % Ó¦ÓÃÔëÉùãÐÖµ

  EnergyAll = EnergyAll + Energy;
  AnAll = AnAll + sumAn_ThisOrient;
% pc_orient=Energy./sumAn_ThisOrient;
% pcsum=sum(pc_orient(:));

% if pcsum>maxpc
%      maxpc=pcsum;
%      EnergyAll=Energy;
%      AnAll=sumAn_ThisOrient;
%      LP=argtan2(sumE_ThisOrient, sumO_ThisOrient);
%      LA=sumAn_ThisOrient;
%  end


end  % ¶ÔÓÚÃ¿¸ö·½Ïò
ResultPC = EnergyAll ./ AnAll;
return;


%%%%%%%%%%%%%%%%%%%%%%%%%%%%%%%%%%%%%%%%%%%%%%%%%%%%%%%%%%%%%%%%%%%%%%%%%%%%
% LOWPASSFILTER - Constructs a low-pass butterworth filter.
%
% usage: f = lowpassfilter(sze, cutoff, n)
% 
% where: sze    is a two element vector specifying the size of filter 
%               to construct [rows cols].
%        cutoff is the cutoff frequency of the filter 0 - 0.5
%        n      is the order of the filter, the higher n is the sharper
%               the transition is. (n must be an integer >= 1).
%               Note that n is doubled so that it is always an even integer.
%
%                      1
%      f =    --------------------
%                              2n
%              1.0 + (w/cutoff)
%
% The frequency origin of the returned filter is at the corners.
%
% See also: HIGHPASSFILTER, HIGHBOOSTFILTER, BANDPASSFILTER
%

% Copyright (c) 1999 Peter Kovesi
% School of Computer Science & Software Engineering
% The University of Western Australia
% http://www.csse.uwa.edu.au/
% 
% Permission is hereby granted, free of charge, to any person obtaining a copy
% of this software and associated documentation files (the "Software"), to deal
% in the Software without restriction, subject to the following conditions:
% 
% The above copyright notice and this permission notice shall be included in 
% all copies or substantial portions of the Software.
%
% The Software is provided "as is", without warranty of any kind.

% October 1999
% August  2005 - Fixed up frequency ranges for odd and even sized filters
%                (previous code was a bit approximate)

function f = lowpassfilter(sze, cutoff, n)
    
    if cutoff < 0 || cutoff > 0.5
	error('cutoff frequency must be between 0 and 0.5');
    end
    
    if rem(n,1) ~= 0 || n < 1
	error('n must be an integer >= 1');
    end

    if length(sze) == 1
	rows = sze; cols = sze;
    else
	rows = sze(1); cols = sze(2);
    end

    % Set up X and Y matrices with ranges normalised to +/- 0.5
    % The following code adjusts things appropriately for odd and even values
    % of rows and columns.
    if mod(cols,2)
	xrange = [-(cols-1)/2:(cols-1)/2]/(cols-1);
    else
	xrange = [-cols/2:(cols/2-1)]/cols;	
    end

    if mod(rows,2)
	yrange = [-(rows-1)/2:(rows-1)/2]/(rows-1);
    else
	yrange = [-rows/2:(rows/2-1)]/rows;	
    end
    
    [x,y] = meshgrid(xrange, yrange);
    radius = sqrt(x.^2 + y.^2);        % A matrix with every pixel = radius relative to centre.
    f = ifftshift( 1 ./ (1.0 + (radius ./ cutoff).^(2*n)) );   % The filter
    return;
% function [FSIM, FSIMc] = FeatureSIM(imageRef, imageDis)
% % ========================================================================
% % FSIM Index with automatic downsampling, Version 1.0
% % Copyright(c) 2010 Lin ZHANG, Lei Zhang, Xuanqin Mou and David Zhang
% % All Rights Reserved.
% %
% % ----------------------------------------------------------------------
% % Permission to use, copy, or modify this software and its documentation
% % for educational and research purposes only and without fee is here
% % granted, provided that this copyright notice and the original authors'
% % names appear on all copies and supporting documentation. This program
% % shall not be used, rewritten, or adapted as the basis of a commercial
% % software or hardware product without first obtaining permission of the
% % authors. The authors make no representations about the suitability of
% % this software for any purpose. It is provided "as is" without express
% % or implied warranty.
% %----------------------------------------------------------------------
% %
% % This is an implementation of the algorithm for calculating the
% % Feature SIMilarity (FSIM) index between two images.
% %
% % Please refer to the following paper
% %
% % Lin Zhang, Lei Zhang, Xuanqin Mou, and David Zhang,"FSIM: a feature similarity
% % index for image qualtiy assessment", IEEE Transactions on Image Processing, vol. 20, no. 8, pp. 2378-2386, 2011.
% % 
% %----------------------------------------------------------------------
% %
% %Input : (1) imageRef: the first image being compared
% %        (2) imageDis: the second image being compared
% %
% %Output: (1) FSIM: is the similarty score calculated using FSIM algorithm. FSIM
% %	     only considers the luminance component of images. For colorful images, 
% %            they will be converted to the grayscale at first.
% %        (2) FSIMc: is the similarity score calculated using FSIMc algorithm. FSIMc
% %            considers both the grayscale and the color information.
% %Note: For grayscale images, the returned FSIM and FSIMc are the same.
% %        
% %-----------------------------------------------------------------------
% %
% %Usage:
% %Given 2 test images img1 and img2. For gray-scale images, their dynamic range should be 0-255.
% %For colorful images, the dynamic range of each color channel should be 0-255.
% %
% %[FSIM, FSIMc] = FeatureSIM(img1, img2);
% %-----------------------------------------------------------------------
% 
% [rows, cols] = size(imageRef(:,:,1));
% I1 = ones(rows, cols);
% I2 = ones(rows, cols);
% Q1 = ones(rows, cols);
% Q2 = ones(rows, cols);
% 
% if ndims(imageRef) == 3 %images are colorful
%     Y1 = 0.299 * double(imageRef(:,:,1)) + 0.587 * double(imageRef(:,:,2)) + 0.114 * double(imageRef(:,:,3));
%     Y2 = 0.299 * double(imageDis(:,:,1)) + 0.587 * double(imageDis(:,:,2)) + 0.114 * double(imageDis(:,:,3));
%     I1 = 0.596 * double(imageRef(:,:,1)) - 0.274 * double(imageRef(:,:,2)) - 0.322 * double(imageRef(:,:,3));
%     I2 = 0.596 * double(imageDis(:,:,1)) - 0.274 * double(imageDis(:,:,2)) - 0.322 * double(imageDis(:,:,3));
%     Q1 = 0.211 * double(imageRef(:,:,1)) - 0.523 * double(imageRef(:,:,2)) + 0.312 * double(imageRef(:,:,3));
%     Q2 = 0.211 * double(imageDis(:,:,1)) - 0.523 * double(imageDis(:,:,2)) + 0.312 * double(imageDis(:,:,3));
% else %images are grayscale
%     Y1 = imageRef;
%     Y2 = imageDis;
% end
% 
% Y1 = double(Y1);
% Y2 = double(Y2);
% %%%%%%%%%%%%%%%%%%%%%%%%%
% % Downsample the image
% %%%%%%%%%%%%%%%%%%%%%%%%%
% minDimension = min(rows,cols);
% F = max(1,round(minDimension / 256));
% aveKernel = fspecial('average',F);
% 
% aveI1 = conv2(I1, aveKernel,'same');
% aveI2 = conv2(I2, aveKernel,'same');
% I1 = aveI1(1:F:rows,1:F:cols);
% I2 = aveI2(1:F:rows,1:F:cols);
% 
% aveQ1 = conv2(Q1, aveKernel,'same');
% aveQ2 = conv2(Q2, aveKernel,'same');
% Q1 = aveQ1(1:F:rows,1:F:cols);
% Q2 = aveQ2(1:F:rows,1:F:cols);
% 
% aveY1 = conv2(Y1, aveKernel,'same');
% aveY2 = conv2(Y2, aveKernel,'same');
% Y1 = aveY1(1:F:rows,1:F:cols);
% Y2 = aveY2(1:F:rows,1:F:cols);
% 
% %%%%%%%%%%%%%%%%%%%%%%%%%
% % Calculate the phase congruency maps
% %%%%%%%%%%%%%%%%%%%%%%%%%
% PC1 = phasecong2(Y1);
% PC2 = phasecong2(Y2);
% 
% %%%%%%%%%%%%%%%%%%%%%%%%%
% % Calculate the gradient map
% %%%%%%%%%%%%%%%%%%%%%%%%%
% dx = [3 0 -3; 10 0 -10;  3  0 -3]/16;
% dy = [3 10 3; 0  0   0; -3 -10 -3]/16;
% IxY1 = conv2(Y1, dx, 'same');     
% IyY1 = conv2(Y1, dy, 'same');    
% gradientMap1 = sqrt(IxY1.^2 + IyY1.^2);
% 
% IxY2 = conv2(Y2, dx, 'same');     
% IyY2 = conv2(Y2, dy, 'same');    
% gradientMap2 = sqrt(IxY2.^2 + IyY2.^2);
% 
% %%%%%%%%%%%%%%%%%%%%%%%%%
% % Calculate the FSIM
% %%%%%%%%%%%%%%%%%%%%%%%%%
% T1 = 0.85;  %fixed
% T2 = 160; %fixed
% PCSimMatrix = (2 * PC1 .* PC2 + T1) ./ (PC1.^2 + PC2.^2 + T1);
% gradientSimMatrix = (2*gradientMap1.*gradientMap2 + T2) ./(gradientMap1.^2 + gradientMap2.^2 + T2);
% PCm = max(PC1, PC2);
% SimMatrix = gradientSimMatrix .* PCSimMatrix .* PCm;
% FSIM = sum(sum(SimMatrix)) / sum(sum(PCm));
% 
% %%%%%%%%%%%%%%%%%%%%%%%%%
% % Calculate the FSIMc
% %%%%%%%%%%%%%%%%%%%%%%%%%
% T3 = 200;
% T4 = 200;
% ISimMatrix = (2 * I1 .* I2 + T3) ./ (I1.^2 + I2.^2 + T3);
% QSimMatrix = (2 * Q1 .* Q2 + T4) ./ (Q1.^2 + Q2.^2 + T4);
% 
% lambda = 0.03;
% 
% SimMatrixC = gradientSimMatrix .* PCSimMatrix .* real((ISimMatrix .* QSimMatrix) .^ lambda) .* PCm;
% FSIMc = sum(sum(SimMatrixC)) / sum(sum(PCm));
% 
% return;
% 
% %%%%%%%%%%%%%%%%%%%%%%%%%%%%%%%%%%%%%%%%%%%%%%%%%%%%%%%%%%%%%%%%%%%%%%%%%%%%%%%%%%
% 
% function [ResultPC]=phasecong2(im)
% % ========================================================================
% % Copyright (c) 1996-2009 Peter Kovesi
% % School of Computer Science & Software Engineering
% % The University of Western Australia
% % http://www.csse.uwa.edu.au/
% % 
% % Permission is hereby  granted, free of charge, to any  person obtaining a copy
% % of this software and associated  documentation files (the "Software"), to deal
% % in the Software without restriction, subject to the following conditions:
% % 
% % The above copyright notice and this permission notice shall be included in all
% % copies or substantial portions of the Software.
% % 
% % The software is provided "as is", without warranty of any kind.
% % References:
% %
% %     Peter Kovesi, "Image Features From Phase Congruency". Videre: A
% %     Journal of Computer Vision Research. MIT Press. Volume 1, Number 3,
% %     Summer 1999 http://mitpress.mit.edu/e-journals/Videre/001/v13.html
% 
% nscale          = 4;     % Number of wavelet scales.    
% norient         = 4;     % Number of filter orientations.
% minWaveLength   = 6;     % Wavelength of smallest scale filter.    
% mult            = 2;   % Scaling factor between successive filters.    
% sigmaOnf        = 0.55;  % Ratio of the standard deviation of the
%                              % Gaussian describing the log Gabor filter's
%                              % transfer function in the frequency domain
%                              % to the filter center frequency.    
% dThetaOnSigma   = 1.2;   % Ratio of angular interval between filter orientations    
%                              % and the standard deviation of the angular Gaussian
%                              % function used to construct filters in the
%                              % freq. plane.
% k               = 2.0;   % No of standard deviations of the noise
%                              % energy beyond the mean at which we set the
%                              % noise threshold point. 
%                              % below which phase congruency values get
%                              % penalized.
% epsilon         = .0001;                % Used to prevent division by zero.
% 
% thetaSigma = pi/norient/dThetaOnSigma;  % Calculate the standard deviation of the
%                                         % angular Gaussian function used to
%                                         % construct filters in the freq. plane.
% 
% [rows,cols] = size(im);
% imagefft = fft2(im);              % Fourier transform of image
% 
% zero = zeros(rows,cols);
% EO = cell(nscale, norient);       % Array of convolution results.                                 
% 
% estMeanE2n = [];
% ifftFilterArray = cell(1,nscale); % Array of inverse FFTs of filters
% 
% % Pre-compute some stuff to speed up filter construction
% 
% % Set up X and Y matrices with ranges normalised to +/- 0.5
% % The following code adjusts things appropriately for odd and even values
% % of rows and columns.
% if mod(cols,2)
%     xrange = [-(cols-1)/2:(cols-1)/2]/(cols-1);
% else
%     xrange = [-cols/2:(cols/2-1)]/cols;	
% end
% 
% if mod(rows,2)
%     yrange = [-(rows-1)/2:(rows-1)/2]/(rows-1);
% else
%     yrange = [-rows/2:(rows/2-1)]/rows;	
% end
% 
% [x,y] = meshgrid(xrange, yrange);
% 
% radius = sqrt(x.^2 + y.^2);       % Matrix values contain *normalised* radius from centre.
% theta = atan2(-y,x);              % Matrix values contain polar angle.
%                                   % (note -ve y is used to give +ve
%                                   % anti-clockwise angles)
% 				  
% radius = ifftshift(radius);       % Quadrant shift radius and theta so that filters
% theta  = ifftshift(theta);        % are constructed with 0 frequency at the corners.
% radius(1,1) = 1;                  % Get rid of the 0 radius value at the 0
%                                   % frequency point (now at top-left corner)
%                                   % so that taking the log of the radius will 
%                                   % not cause trouble.
% 
% sintheta = sin(theta);
% costheta = cos(theta);
% clear x; clear y; clear theta;    % save a little memory
% 
% % Filters are constructed in terms of two components.
% % 1) The radial component, which controls the frequency band that the filter
% %    responds to
% % 2) The angular component, which controls the orientation that the filter
% %    responds to.
% % The two components are multiplied together to construct the overall filter.
% 
% % Construct the radial filter components...
% 
% % First construct a low-pass filter that is as large as possible, yet falls
% % away to zero at the boundaries.  All log Gabor filters are multiplied by
% % this to ensure no extra frequencies at the 'corners' of the FFT are
% % incorporated as this seems to upset the normalisation process when
% % calculating phase congrunecy.
% lp = lowpassfilter([rows,cols],.45,15);   % Radius .45, 'sharpness' 15
% 
% logGabor = cell(1,nscale);
% 
% for s = 1:nscale
%     wavelength = minWaveLength*mult^(s-1);
%     fo = 1.0/wavelength;                  % Centre frequency of filter.
%     logGabor{s} = exp((-(log(radius/fo)).^2) / (2 * log(sigmaOnf)^2));  
%     logGabor{s} = logGabor{s}.*lp;        % Apply low-pass filter
%     logGabor{s}(1,1) = 0;                 % Set the value at the 0 frequency point of the filter
%                                           % back to zero (undo the radius fudge).
% end
% 
% % Then construct the angular filter components...
% 
% spread = cell(1,norient);
% 
% for o = 1:norient
%   angl = (o-1)*pi/norient;           % Filter angle.
% 
%   % For each point in the filter matrix calculate the angular distance from
%   % the specified filter orientation.  To overcome the angular wrap-around
%   % problem sine difference and cosine difference values are first computed
%   % and then the atan2 function is used to determine angular distance.
% 
%   ds = sintheta * cos(angl) - costheta * sin(angl);    % Difference in sine.
%   dc = costheta * cos(angl) + sintheta * sin(angl);    % Difference in cosine.
%   dtheta = abs(atan2(ds,dc));                          % Absolute angular distance.
%   spread{o} = exp((-dtheta.^2) / (2 * thetaSigma^2));  % Calculate the
%                                                        % angular filter component.
% end
% 
% % The main loop...
% EnergyAll(rows,cols) = 0;
% AnAll(rows,cols) = 0;
% 
% for o = 1:norient                    % For each orientation.
%   sumE_ThisOrient   = zero;          % Initialize accumulator matrices.
%   sumO_ThisOrient   = zero;       
%   sumAn_ThisOrient  = zero;      
%   Energy            = zero;      
%   for s = 1:nscale,                  % For each scale.
%     filter = logGabor{s} .* spread{o};   % Multiply radial and angular
%                                          % components to get the filter. 
%     ifftFilt = real(ifft2(filter))*sqrt(rows*cols);  % Note rescaling to match power
%     ifftFilterArray{s} = ifftFilt;                   % record ifft2 of filter
%     % Convolve image with even and odd filters returning the result in EO
%     EO{s,o} = ifft2(imagefft .* filter);      
% 
%     An = abs(EO{s,o});                         % Amplitude of even & odd filter response.
%     sumAn_ThisOrient = sumAn_ThisOrient + An;  % Sum of amplitude responses.
%     sumE_ThisOrient = sumE_ThisOrient + real(EO{s,o}); % Sum of even filter convolution results.
%     sumO_ThisOrient = sumO_ThisOrient + imag(EO{s,o}); % Sum of odd filter convolution results.
%     if s==1                                 % Record mean squared filter value at smallest
%       EM_n = sum(sum(filter.^2));           % scale. This is used for noise estimation.
%       maxAn = An;                           % Record the maximum An over all scales.
%     else
%       maxAn = max(maxAn, An);
%     end
%   end                                       % ... and process the next scale
% 
%   % Get weighted mean filter response vector, this gives the weighted mean
%   % phase angle.
% 
%   XEnergy = sqrt(sumE_ThisOrient.^2 + sumO_ThisOrient.^2) + epsilon;   
%   MeanE = sumE_ThisOrient ./ XEnergy; 
%   MeanO = sumO_ThisOrient ./ XEnergy; 
% 
%   % Now calculate An(cos(phase_deviation) - | sin(phase_deviation)) | by
%   % using dot and cross products between the weighted mean filter response
%   % vector and the individual filter response vectors at each scale.  This
%   % quantity is phase congruency multiplied by An, which we call energy.
% 
%   for s = 1:nscale,       
%       E = real(EO{s,o}); O = imag(EO{s,o});    % Extract even and odd
%                                                % convolution results.
%       Energy = Energy + E.*MeanE + O.*MeanO - abs(E.*MeanO - O.*MeanE);
%   end
% 
%   % Compensate for noise
%   % We estimate the noise power from the energy squared response at the
%   % smallest scale.  If the noise is Gaussian the energy squared will have a
%   % Chi-squared 2DOF pdf.  We calculate the median energy squared response
%   % as this is a robust statistic.  From this we estimate the mean.
%   % The estimate of noise power is obtained by dividing the mean squared
%   % energy value by the mean squared filter value
% 
%   medianE2n = median(reshape(abs(EO{1,o}).^2,1,rows*cols));
%   meanE2n = -medianE2n/log(0.5);
%   estMeanE2n(o) = meanE2n;
% 
%   noisePower = meanE2n/EM_n;                       % Estimate of noise power.
% 
%   % Now estimate the total energy^2 due to noise
%   % Estimate for sum(An^2) + sum(Ai.*Aj.*(cphi.*cphj + sphi.*sphj))
% 
%   EstSumAn2 = zero;
%   for s = 1:nscale
%     EstSumAn2 = EstSumAn2 + ifftFilterArray{s}.^2;
%   end
% 
%   EstSumAiAj = zero;
%   for si = 1:(nscale-1)
%     for sj = (si+1):nscale
%       EstSumAiAj = EstSumAiAj + ifftFilterArray{si}.*ifftFilterArray{sj};
%     end
%   end
%   sumEstSumAn2 = sum(sum(EstSumAn2));
%   sumEstSumAiAj = sum(sum(EstSumAiAj));
% 
%   EstNoiseEnergy2 = 2*noisePower*sumEstSumAn2 + 4*noisePower*sumEstSumAiAj;
% 
%   tau = sqrt(EstNoiseEnergy2/2);                     % Rayleigh parameter
%   EstNoiseEnergy = tau*sqrt(pi/2);                   % Expected value of noise energy
%   EstNoiseEnergySigma = sqrt( (2-pi/2)*tau^2 );
% 
%   T =  EstNoiseEnergy + k*EstNoiseEnergySigma;       % Noise threshold
% 
%   % The estimated noise effect calculated above is only valid for the PC_1 measure. 
%   % The PC_2 measure does not lend itself readily to the same analysis.  However
%   % empirically it seems that the noise effect is overestimated roughly by a factor 
%   % of 1.7 for the filter parameters used here.
% 
%   T = T/1.7;        % Empirical rescaling of the estimated noise effect to 
%                     % suit the PC_2 phase congruency measure
%   Energy = max(Energy - T, zero);          % Apply noise threshold
% 
%   EnergyAll = EnergyAll + Energy;
%   AnAll = AnAll + sumAn_ThisOrient;
% end  % For each orientation
% ResultPC = EnergyAll ./ AnAll;
% return;
% 
% 
% %%%%%%%%%%%%%%%%%%%%%%%%%%%%%%%%%%%%%%%%%%%%%%%%%%%%%%%%%%%%%%%%%%%%%%%%%%%%
% % LOWPASSFILTER - Constructs a low-pass butterworth filter.
% %
% % usage: f = lowpassfilter(sze, cutoff, n)
% % 
% % where: sze    is a two element vector specifying the size of filter 
% %               to construct [rows cols].
% %        cutoff is the cutoff frequency of the filter 0 - 0.5
% %        n      is the order of the filter, the higher n is the sharper
% %               the transition is. (n must be an integer >= 1).
% %               Note that n is doubled so that it is always an even integer.
% %
% %                      1
% %      f =    --------------------
% %                              2n
% %              1.0 + (w/cutoff)
% %
% % The frequency origin of the returned filter is at the corners.
% %
% % See also: HIGHPASSFILTER, HIGHBOOSTFILTER, BANDPASSFILTER
% %
% 
% % Copyright (c) 1999 Peter Kovesi
% % School of Computer Science & Software Engineering
% % The University of Western Australia
% % http://www.csse.uwa.edu.au/
% % 
% % Permission is hereby granted, free of charge, to any person obtaining a copy
% % of this software and associated documentation files (the "Software"), to deal
% % in the Software without restriction, subject to the following conditions:
% % 
% % The above copyright notice and this permission notice shall be included in 
% % all copies or substantial portions of the Software.
% %
% % The Software is provided "as is", without warranty of any kind.
% 
% % October 1999
% % August  2005 - Fixed up frequency ranges for odd and even sized filters
% %                (previous code was a bit approximate)
% 
% function f = lowpassfilter(sze, cutoff, n)
%     
%     if cutoff < 0 || cutoff > 0.5
% 	error('cutoff frequency must be between 0 and 0.5');
%     end
%     
%     if rem(n,1) ~= 0 || n < 1
% 	error('n must be an integer >= 1');
%     end
% 
%     if length(sze) == 1
% 	rows = sze; cols = sze;
%     else
% 	rows = sze(1); cols = sze(2);
%     end
% 
%     % Set up X and Y matrices with ranges normalised to +/- 0.5
%     % The following code adjusts things appropriately for odd and even values
%     % of rows and columns.
%     if mod(cols,2)
% 	xrange = [-(cols-1)/2:(cols-1)/2]/(cols-1);
%     else
% 	xrange = [-cols/2:(cols/2-1)]/cols;	
%     end
% 
%     if mod(rows,2)
% 	yrange = [-(rows-1)/2:(rows-1)/2]/(rows-1);
%     else
% 	yrange = [-rows/2:(rows/2-1)]/rows;	
%     end
%     
%     [x,y] = meshgrid(xrange, yrange);
%     radius = sqrt(x.^2 + y.^2);        % A matrix with every pixel = radius relative to centre.
%     f = ifftshift( 1 ./ (1.0 + (radius ./ cutoff).^(2*n)) );   % The filter
%     return;
