# Supplementary material for: A full reference quality assessment method with fused monocular and binocular features for stereo images
Source: PeerJ Comput Sci. 2024 Jun 14;10:e2083. doi: 10.7717/peerj-cs.2083 (PMC11232619; doi:10.7717/peerj-cs.2083)
Supplement: Supplemental Information 1 [file peerj-cs-10-2083-s001.zip › Code-MB-FRSIQA/GradientFeature.m]

function [score, quality_map] = GradientFeature(Y1, Y2)


% inputs:
% Y1 - the reference image (grayscale image, double type, 0~255)
% Y2 - the distorted image (grayscale image, double type, 0~255)

% outputs:
% score: distortion degree of the distorted image
% quality_map: local quality map of the distorted image

% This is an implementation of the following algorithm:
% Wufeng Xue, Lei Zhang, Xuanqin Mou, and Alan C. Bovik, 
% "Gradient Magnitude Similarity Deviation: A Highly Efficient Perceptual Image Quality Index",
%  shttp://www.comp.polyu.edu.hk/~cslzhang/IQA/GMSD/GMSD.htm

T = 170; 
Down_step = 2;
dx = [1 0 -1; 1 0 -1; 1 0 -1]/3;
dy = dx';

aveKernel = fspecial('average',2);
aveY1 = conv2(Y1, aveKernel,'same');
aveY2 = conv2(Y2, aveKernel,'same');
Y1 = aveY1(1:Down_step:end,1:Down_step:end);
Y2 = aveY2(1:Down_step:end,1:Down_step:end);

IxY1 = conv2(Y1, dx, 'same');     
IyY1 = conv2(Y1, dy, 'same');    
gradientMap1 = sqrt(IxY1.^2 + IyY1.^2);

IxY2 = conv2(Y2, dx, 'same');     
IyY2 = conv2(Y2, dy, 'same');
gradientMap2 = sqrt(IxY2.^2 + IyY2.^2);

quality_map = (2*gradientMap1.*gradientMap2 + T) ./(gradientMap1.^2+gradientMap2.^2 + T);
score = mean2(quality_map);
