# Supplementary material for: A full reference quality assessment method with fused monocular and binocular features for stereo images
Source: PeerJ Comput Sci. 2024 Jun 14;10:e2083. doi: 10.7717/peerj-cs.2083 (PMC11232619; doi:10.7717/peerj-cs.2083)
Supplement: Supplemental Information 1 [file peerj-cs-10-2083-s001.zip › Code-MB-FRSIQA/MonocularFeatures.m]

function [mssim, ssim_map, mcs, cs_map] = MonocularFeatures(img1, img2, K, window, L)
 
if (nargin < 2 | nargin > 5)    
   ssim_index = -Inf;
   ssim_map = -Inf;
   return;
end
 
if (size(img1) ~= size(img2))   
   ssim_index = -Inf;
   ssim_map = -Inf;
   return;
end
 
[M N] = size(img1); 
 
if (nargin == 2)
   if ((M < 11) | (N < 11))   
           ssim_index = -Inf;
           ssim_map = -Inf;
      return
   end
   window = fspecial('gaussian', 11, 1.5); 
   K(1) = 0.01;                
   K(2) = 0.03;                                    
   L = 255;                                  
end
if (nargin == 3)
   if ((M < 11) | (N < 11))
           ssim_index = -Inf;
           ssim_map = -Inf;
      return
   end
   window = fspecial('gaussian', 11, 1.5);
   L = 255;
   if (length(K) == 2)
      if (K(1) < 0 | K(2) < 0)
                   ssim_index = -Inf;
                   ssim_map = -Inf;
                   return;
      end
   else
           ssim_index = -Inf;
           ssim_map = -Inf;
           return;
   end
end
if (nargin == 4)
   [H W] = size(window);
   if ((H*W) < 4 | (H > M) | (W > N))
           ssim_index = -Inf;
           ssim_map = -Inf;
      return
   end
   L = 255;
   if (length(K) == 2)
      if (K(1) < 0 | K(2) < 0)
                   ssim_index = -Inf;
                   ssim_map = -Inf;
                   return;
      end
   else
           ssim_index = -Inf;
           ssim_map = -Inf;
           return;
   end
end
if (nargin == 5)
   [H W] = size(window);
   if ((H*W) < 4 | (H > M) | (W > N))
           ssim_index = -Inf;
           ssim_map = -Inf;
      return
   end
   if (length(K) == 2)
      if (K(1) < 0 | K(2) < 0)
                   ssim_index = -Inf;
                   ssim_map = -Inf;
                   return;
      end
   else
           ssim_index = -Inf;
           ssim_map = -Inf;
           return;
   end
end


if size(img1,3)~=1 
   org=rgb2ycbcr(img1);
   test=rgb2ycbcr(img2);
   y1=org(:,:,1);
   y2=test(:,:,1);
   y1=double(y1);
   y2=double(y2);
 else 
     y1=double(img1);
     y2=double(img2);
 end
img1 = double(y1); 
img2 = double(y2);
 
C1 = (K(1)*L)^2;    
C2 = (K(2)*L)^2;    
C3 = C2/2;
window = window/sum(sum(window)); 
 
 
mu1   = filter2(window, img1, 'same');  
mu2   = filter2(window, img2, 'same');  
 
mu1_sq = mu1.*mu1;     
mu2_sq = mu2.*mu2;    
mu1_mu2 = mu1.*mu2;    
 
sigma1_sq = filter2(window, img1.*img1, 'same') - mu1_sq;  
sigma2_sq = filter2(window, img2.*img2, 'same') - mu2_sq; 
sigma12 = filter2(window, img1.*img2, 'same') - mu1_mu2;  
 

l = (2*mu1_mu2 + C1)./(mu1_sq + mu2_sq + C1);
c = (2*sqrt(sigma1_sq).*sqrt(sigma2_sq) + C2)./(sigma1_sq + sigma2_sq + C2);
s = GradientFeature(img1,img2);
ssim_map = l.*c.*s;

ssim_map = real(ssim_map);
mssim = mean2(ssim_map);
cs_map = c.*s;
mcs = mean2(cs_map);

return
