# Supplementary material for: A full reference quality assessment method with fused monocular and binocular features for stereo images
Source: PeerJ Comput Sci. 2024 Jun 14;10:e2083. doi: 10.7717/peerj-cs.2083 (PMC11232619; doi:10.7717/peerj-cs.2083)
Supplement: Supplemental Information 1 [file peerj-cs-10-2083-s001.zip › Code-MB-FRSIQA/RGB_CyclopeanView.m]

clc;clear;close all;
addpath(genpath('cyclopean'));
addpath ( genpath ( 'mat files' ) );
load('data.mat');                                                          % load database information and DMOS data
i = 1;
max_disp = 25;

%%%%%% Phase_1 %%%%%%
for iPoint = 1:365
    
            F1 = strfind(ref_names{iPoint},'\'); ref_names{iPoint}(F1)='/';
            refL = imread(['D:/Edgedowns/LIVE3DIQD_phase1/LIVE3DIQD_phase1/Phase1/3d_IQA_database/' ref_names{iPoint}(1:end-4) '_l.bmp']);
            refR = imread(['D:/Edgedowns/LIVE3DIQD_phase1/LIVE3DIQD_phase1/Phase1/3d_IQA_database/' ref_names{iPoint}(1:end-4) '_r.bmp']);

            F2 = strfind(img_names{iPoint},'\'); img_names{iPoint}(F2)='/';  
            disL = imread(['D:/Edgedowns/LIVE3DIQD_phase1/LIVE3DIQD_phase1/Phase1/3d_IQA_database/' img_names{iPoint}(1:end-4) '_l.bmp']);
            disR = imread(['D:/Edgedowns/LIVE3DIQD_phase1/LIVE3DIQD_phase1/Phase1/3d_IQA_database/' img_names{iPoint}(1:end-4) '_r.bmp']);
           %% Generate an RGB intermediate view
            [CI1]  = cyclopean(refL(:,:,1),refR(:,:,1)); %RED
            Cyclopean_L1(:,:,1,i) = CI1;
            [CI1]  = cyclopean(refL(:,:,2),refR(:,:,2)); %GREEN
            Cyclopean_L1(:,:,2,i) = CI1;
            [CI1]  = cyclopean(refL(:,:,3),refR(:,:,3)); %BLUE
            Cyclopean_L1(:,:,3,i) = CI1;
            
            imgref = uint8(Cyclopean_L1(:,:,:,i));

            filename = sprintf('im_%d.bmp',iPoint);
            [CI2]  = MJ3DQA(disL(:,:,1),disR(:,:,1)); %RED
            Cyclopean_L2(:,:,1,i) = CI2;
            [CI2]  = MJ3DQA(disL(:,:,2),disR(:,:,2)); %GREEN
            Cyclopean_L2(:,:,2,i) = CI2;
            [CI2]  = MJ3DQA(disL(:,:,3),disR(:,:,3)); %BLUE
            Cyclopean_L2(:,:,3,i) = CI2;
            
            imgdis = uint8(Cyclopean_L2(:,:,:,i));
            imshow(imgdis);
            export_fig(gcf,filename);

end


%%%%%% Phase_2 %%%%%%
clc;clear;close all;
addpath ( genpath ( 'mat files' ) );
addpath ( genpath ( 'cyclopean' ) );                                         
load('3DDmosRelease.mat');                                                 % load database information and DMOS data
i = 1;
max_disp = 25;

for iPoint = 1:360
    
    Id = imread(['/home/temp/Bureau/Oussama/Database/Phase2/Stimuli/' StiFilename{iPoint}]);
    sizeTemp = size (Id);
    imDL = Id(:,1:sizeTemp(2)/2,:);
    imDR = Id(:,sizeTemp(2)/2+1:end,:);
 
    [CI, dmap_test, GBD_L, GBD_R]  = MJ3DQA(imDL(:,:,1),imDR(:,:,1)); %RED
    Cyclopean_L2(:,:,1,i) = CI;
   
    
    [CI, dmap_test, GBD_L, GBD_R]  = MJ3DQA(imDL(:,:,2),imDR(:,:,2)); %GREEN
    Cyclopean_L2(:,:,2,i) = CI;

    
    [CI, dmap_test, GBD_L, GBD_R]  = MJ3DQA(imDL(:,:,3),imDR(:,:,3)); %BLUE
    Cyclopean_L2(:,:,3,i) = CI;

    imgdis = uint8(Cyclopean_L2(:,:,:,i));
    imshow(imgdis);
    export_fig(gcf,filename);
end
