# Supplementary material for: A full reference quality assessment method with fused monocular and binocular features for stereo images
Source: PeerJ Comput Sci. 2024 Jun 14;10:e2083. doi: 10.7717/peerj-cs.2083 (PMC11232619; doi:10.7717/peerj-cs.2083)
Supplement: Supplemental Information 1 [file peerj-cs-10-2083-s001.zip › Code-MB-FRSIQA/SaliencyMap.m]

function VSMap = SaliencyMap(image,sigmaF,omega0,sigmaD,sigmaC)

[oriRows, oriCols, junk] = size(image);
image = double(image);
dsImage(:,:,1) = imresize(image(:,:,1), [256, 256],'bilinear');
dsImage(:,:,2) = imresize(image(:,:,2), [256, 256],'bilinear');
dsImage(:,:,3) = imresize(image(:,:,3), [256, 256],'bilinear');
lab = RGB2Lab(dsImage); 

LChannel = lab(:,:,1);
AChannel = lab(:,:,2);
BChannel = lab(:,:,3);

LFFT = fft2(double(LChannel));
AFFT = fft2(double(AChannel));
BFFT = fft2(double(BChannel));

[rows, cols, junk] = size(dsImage);
LG = logGabor(rows,cols,omega0,sigmaF);
FinalLResult = real(ifft2(LFFT.*LG));
FinalAResult = real(ifft2(AFFT.*LG));
FinalBResult = real(ifft2(BFFT.*LG));

SFMap = sqrt(FinalLResult.^2 + FinalAResult.^2 + FinalBResult.^2);

%the central areas will have a bias towards attention
coordinateMtx = zeros(rows, cols, 2);
coordinateMtx(:,:,1) = repmat((1:1:rows)', 1, cols);
coordinateMtx(:,:,2) = repmat(1:1:cols, rows, 1);

centerY = rows / 2;
centerX = cols / 2;
centerMtx(:,:,1) = ones(rows, cols) * centerY;
centerMtx(:,:,2) = ones(rows, cols) * centerX;
SDMap = exp(-sum((coordinateMtx - centerMtx).^2,3) / sigmaD^2);

%warm colors have a bias towards attention
maxA = max(AChannel(:));
minA = min(AChannel(:));
normalizedA = (AChannel - minA) / (maxA - minA);

maxB = max(BChannel(:));
minB = min(BChannel(:));
normalizedB = (BChannel - minB) / (maxB - minB);

labDistSquare = normalizedA.^2 + normalizedB.^2;
SCMap = 1 - exp(-labDistSquare / (sigmaC^2));
% VSMap = SFMap .* SDMap;
VSMap = SFMap .* SDMap .* SCMap;

VSMap =  imresize(VSMap, [oriRows, oriCols],'bilinear');
VSMap = mat2gray(VSMap);
return;

%%%%%%%%%%%%%%%%%%%%%%%%%%%%%%%%%%%%%%%%%%%%%%%%
function labImage = RGB2Lab(image)

image = double(image);
normalizedR = image(:,:,1) / 255;
normalizedG = image(:,:,2) / 255;
normalizedB = image(:,:,3) / 255;

RSmallerOrEqualto4045 = normalizedR <= 0.04045;
RGreaterThan4045 = 1 - RSmallerOrEqualto4045;
tmpR = (normalizedR / 12.92) .* RSmallerOrEqualto4045;
tmpR = tmpR + power((normalizedR + 0.055)/1.055,2.4) .* RGreaterThan4045;

GSmallerOrEqualto4045 = normalizedG <= 0.04045;
GGreaterThan4045 = 1 - GSmallerOrEqualto4045;
tmpG = (normalizedG / 12.92) .* GSmallerOrEqualto4045;
tmpG = tmpG + power((normalizedG + 0.055)/1.055,2.4) .* GGreaterThan4045;

BSmallerOrEqualto4045 = normalizedB <= 0.04045;
BGreaterThan4045 = 1 - BSmallerOrEqualto4045;
tmpB = (normalizedB / 12.92) .* BSmallerOrEqualto4045;
tmpB = tmpB + power((normalizedB + 0.055)/1.055,2.4) .* BGreaterThan4045;

X = tmpR*0.4124564 + tmpG*0.3575761 + tmpB*0.1804375;
Y = tmpR*0.2126729 + tmpG*0.7151522 + tmpB*0.0721750;
Z = tmpR*0.0193339 + tmpG*0.1191920 + tmpB*0.9503041;

epsilon = 0.008856;	%actual CIE standard
kappa   = 903.3;		%actual CIE standard
 
Xr = 0.9642;	%reference white D50
Yr = 1.0;		%reference white
Zr = 0.8251;	%reference white

xr = X/Xr;
yr = Y/Yr;
zr = Z/Zr;

xrGreaterThanEpsilon = xr > epsilon;
xrSmallerOrEqualtoEpsilon = 1 - xrGreaterThanEpsilon;
fx = power(xr, 1.0/3.0) .* xrGreaterThanEpsilon;
fx = fx + (kappa*xr + 16.0)/116.0 .* xrSmallerOrEqualtoEpsilon;

yrGreaterThanEpsilon = yr > epsilon;
yrSmallerOrEqualtoEpsilon = 1 - yrGreaterThanEpsilon;
fy = power(yr, 1.0/3.0) .* yrGreaterThanEpsilon;
fy = fy + (kappa*yr + 16.0)/116.0 .* yrSmallerOrEqualtoEpsilon;

zrGreaterThanEpsilon = zr > epsilon;
zrSmallerOrEqualtoEpsilon = 1 - zrGreaterThanEpsilon;
fz = power(zr, 1.0/3.0) .* zrGreaterThanEpsilon;
fz = fz + (kappa*zr + 16.0)/116.0 .* zrSmallerOrEqualtoEpsilon;

[rows,cols,junk] = size(image);
labImage = zeros(rows,cols,3);
labImage(:,:,1) = 116.0 * fy - 16.0;
labImage(:,:,2) = 500.0 * (fx - fy);
labImage(:,:,3) = 200.0 * (fy - fz);
return;

%%%%%%%%%%%%%%%%%%%%%%%%%%%%%%%%%%%%%%%%%%%%%%%%%%%%%%%%%%%%%%%%%%%%%%%%%%
function LG = logGabor(rows,cols,omega0,sigmaF)
     [u1, u2] = meshgrid(([1:cols]-(fix(cols/2)+1))/(cols-mod(cols,2)), ...
			            ([1:rows]-(fix(rows/2)+1))/(rows-mod(rows,2)));
     mask = ones(rows, cols);
     for rowIndex = 1:rows
         for colIndex = 1:cols
             if u1(rowIndex, colIndex)^2 + u2(rowIndex, colIndex)^2 > 0.25
                 mask(rowIndex, colIndex) = 0;
             end
         end
     end
     u1 = u1 .* mask;
     u2 = u2 .* mask;
     
     u1 = ifftshift(u1);  
     u2 = ifftshift(u2);
     
     radius = sqrt(u1.^2 + u2.^2);    
     radius(1,1) = 1;
            
     LG = exp((-(log(radius/omega0)).^2) / (2 * (sigmaF^2)));  
     LG(1,1) = 0; 
return;
