# Supplementary material for: A full reference quality assessment method with fused monocular and binocular features for stereo images
Source: PeerJ Comput Sci. 2024 Jun 14;10:e2083. doi: 10.7717/peerj-cs.2083 (PMC11232619; doi:10.7717/peerj-cs.2083)
Supplement: Supplemental Information 1 [file peerj-cs-10-2083-s001.zip › Code-MB-FRSIQA/ssim_mscale_new.m]

function overall_mssim = ssim_mscale_new(img1, img2, K, window, level, weight, method)

if (nargin < 2 | nargin > 7)
   overall_mssim = -Inf;
   return;
end

if (~exist('K'))
   K = [0.01 0.03];
end

if (~exist('window'))
   window = fspecial('gaussian', 11, 1.5);
end

if (~exist('level'))
   level = 5;
end

if (~exist('weight'))
   weight = [0.0448 0.2856 0.3001 0.2363 0.1333];
end

if (~exist('method'))
   method = 'product';
end

if (size(img1) ~= size(img2))
   overall_mssim = -Inf;
   return;
end

[M N] = size(img1);
if ((M < 11) | (N < 11))
   overall_mssim = -Inf;
   return
end

if (length(K) ~= 2)
   overall_mssim = -Inf;
   return;
end

if (K(1) < 0 | K(2) < 0)
   overall_mssim = -Inf;
   return;
end
  
[H W] = size(window);

if ((H*W)<4 | (H>M) | (W>N))
   overall_mssim = -Inf;
   return;
end
   
if (level < 1)
   overall_mssim = -Inf;
   return
end


min_img_width = min(M, N)/(2^(level-1));
max_win_width = max(H, W);
if (min_img_width < max_win_width)
   overall_mssim = -Inf;
   return;
end

if (length(weight) ~= level | sum(weight) == 0)
   overall_mssim = -Inf;
   return;
end

if (method ~= 'wtd_sum' & method ~= 'product')
   overall_mssim = -Inf;
   return;
end
L = 255;
downsample_filter = ones(2)./4;
im1 = img1;
im2 = img2;
for l = 1:level
[mssim_array(l) ssim_map_array{l} mcs_array(l) cs_map_array{l}] = MonocularFeature1(im1, im2, K, window,L);
   [M N] = size(im1);
   filtered_im1 = filter2(downsample_filter, im1, 'valid');
   filtered_im2 = filter2(downsample_filter, im2, 'valid');
   clear im1, im2;
   im1 = filtered_im1(1:2:M-1, 1:2:N-1);
   im2 = filtered_im2(1:2:M-1, 1:2:N-1);
   ds_img_array1{l} = im1;
   ds_img_array2{l} = im2;
end

if (method == 'product')
   overall_mssim = prod(mcs_array(1:level-1).^weight(1:level-1))*mssim_array(level);
else
   weight = weight./sum(weight);
   overall_mssim = sum(mcs_array(1:level-1).*weight(1:level-1)) + mssim_array(level);
end
   overall_mssim =real(overall_mssim);
