# Supplementary material for: A full reference quality assessment method with fused monocular and binocular features for stereo images
Source: PeerJ Comput Sci. 2024 Jun 14;10:e2083. doi: 10.7717/peerj-cs.2083 (PMC11232619; doi:10.7717/peerj-cs.2083)
Supplement: Supplemental Information 1 [file peerj-cs-10-2083-s001.zip › Code-MB-FRSIQA/testphase1.m]

clc;clear;close all;
addpath ( genpath ( 'mat files' ) );
load('Cdis_Cyclopean.mat');
load('Cref_Cyclopean.mat');
load('csref.mat');
load('csdis.mat');
load('data.mat');

Data1 =[];
Data2 =[];
Data3 =[];
Data4 =[];
Data =[];

%%%%% Monocular %%%%%
for iPoint = 1
%% Get the original image information
F1 = strfind(ref_names{iPoint},'\'); ref_names{iPoint}(F1)='/';
img1 = imread(['C:/Users/ASUS/Desktop/database/Phase1/3d_IQA_database/' ref_names{iPoint}(1:end-4) '_l.bmp']);
img3 = imread(['C:/Users/ASUS/Desktop/database/Phase1/3d_IQA_database/' ref_names{iPoint}(1:end-4) '_r.bmp']);
F2 = strfind(img_names{iPoint},'\'); img_names{iPoint}(F2)='/';
img2 = imread(['C:/Users/ASUS/Desktop/database/Phase1/3d_IQA_database/' img_names{iPoint}(1:end-4) '_l.bmp']);
img4 = imread(['C:/Users/ASUS/Desktop/database/Phase1/3d_IQA_database/' img_names{iPoint}(1:end-4) '_r.bmp']);

img3 = imresize(img3, [360, 640],'bilinear');
img4 = imresize(img4, [360, 640],'bilinear');
img1 = rgb2gray(img1);
img2 = rgb2gray(img2);
img3 = rgb2gray(img3);
img4 = rgb2gray(img4);
img1 = double(img1);
img2 = double(img2);
img3 = double(img3);
img4 = double(img4);

%%%%% Monocular quality score %%%%%
MoncularFeaturesleft = MoncularFeatures(img1,img2);
MoncularFeaturesright = MoncularFeatures(img3,img4);
data1 = [data1;MoncularFeaturesleft];
data2 = [data2;MoncularFeaturesright];
data = (data1+data2)/2;

end


%%%%% binocular %%%%%
for iPoint = 1:365
%% Get the original image information
F1 = strfind(Cref_names{iPoint},'\'); cref_names{iPoint}(F1)='/';  
img1 = imread(['C:/Users/ASUS/Desktop/database/Cphase1/' Cref_names{iPoint}(1:end-4) '.bmp']);
F2 = strfind(Cdis_names{iPoint},'\'); cdis_names{iPoint}(F2)='/';  
img2 = imread(['C:/Users/ASUS/Desktop/database/Cphase1/' Cdis_names{iPoint}(1:end-4) '.bmp']);
localfeature = LocalFeatureSIM(img1, img2);
data3 = [data3;localfeature];

K = [0.01 0.03];
winsize = 11;
sigma = 1.5;
window = fspecial('gaussian', winsize, sigma);
level = 5;
weight = [0.0448 0.2856 0.3001 0.2363 0.1333];
method = 'product';
msssim1 = ssim_mscale_new(img1, img2, K, window, level, weight, 'product');
data4 = [data4;msssim1];
end
            
