# Supplementary material for: A full reference quality assessment method with fused monocular and binocular features for stereo images
Source: PeerJ Comput Sci. 2024 Jun 14;10:e2083. doi: 10.7717/peerj-cs.2083 (PMC11232619; doi:10.7717/peerj-cs.2083)
Supplement: Supplemental Information 1 [file peerj-cs-10-2083-s001.zip › Code-MB-FRSIQA/testphase2.m]

clc;clear;close all;
addpath ( genpath ( 'mat files' ) );
load('Cdis_Cyclopean.mat');
load('Cref_Cyclopean.mat');
load('3DDmosRelease.mat');

%   load('blur.mat');
%   load('ff.mat');
%   load('jp2k.mat');
%   load('jpeg.mat');
%   load('wn.mat');
%   load('ref.mat');


Data1 =[];
Data2 =[];
Data3 =[];
Data4 =[];
Data =[];
i = 1;

%%%%% Monocular %%%%%
for iPoint = 1:360
    F1 = strfind(Cref_names{iPoint},'\'); Cref_names{iPoint}(F1)='/';  
    img1 = imread(['C:/Users/ASUS/Desktop/database/Cphase2/' Cref_names{iPoint}(1:end-4) '.bmp']);
    F2 = strfind(Cdis_names{iPoint},'\'); Cdis_names{iPoint}(F2)='/';  
    img2 = imread(['C:/Users/ASUS/Desktop/database/Cphase2/' Cdis_names{iPoint}(1:end-4) '.bmp']);

    Id1=rgb2gray(Id1);
    Id2=rgb2gray(Id2);
    Id1=double(Id1);
    Id2=double(Id2);
    sizeTemp1 = size (Id1);
    sizeTemp2 = size (Id2);
 
    img1 = Id1(:,1:sizeTemp1(2)/2,:);
    img3 = Id1(:,sizeTemp1(2)/2+1:end,:);
    img2 = Id2(:,1:sizeTemp2(2)/2,:);
    img4 = Id2(:,sizeTemp2(2)/2+1:end,:);

    img1 = imresize(img3, [360, 640],'bilinear');
    img2 = imresize(img4, [360, 640],'bilinear');
    img1 = rgb2gray(img1);
    img2 = rgb2gray(img2);
    img3 = rgb2gray(img3);
    img4 = rgb2gray(img4);
    img1 = double(img1);
    img2 = double(img2);
    img3 = double(img3);
    img4 = double(img4);
    
%%%%% Monocular quality score %%%%%
MoncularFeaturesleft = MoncularFeatures(img1,img2);
MoncularFeaturesright = MoncularFeatures(img3,img4);
data1 = [data1;MoncularFeaturesleft];
data2 = [data2;MoncularFeaturesright];
data = (data1+data2)/2;
end


%%%%% binocular %%%%%
for iPoint = 1:360
%% Get the original image information
    Id1 = imread(['C:/Users/ASUS/Desktop/database/Phase2/Stimuli/' RefFilename{iPoint}]);
    Id2 = imread(['C:/Users/ASUS/Desktop/database/Phase2/Stimuli/' StiFilename{iPoint}]);

    localfeature = LocalFeatureSIM(img1, img2);
    data3 = [data3;localfeature];


    K = [0.01 0.03];
    winsize = 11;
    sigma = 1.5;
    window = fspecial('gaussian', winsize, sigma);
    level = 5;
    weight = [0.0448 0.2856 0.3001 0.2363 0.1333];
    method = 'product';
    msssim1 = ssim_mscale_new(img1, img2, K, window, level, weight, 'product');
    data4 = [data4;msssim1];
end
